# Supplementary material for: Feature Comparison and Process Optimization of Multiple Dry Etching Techniques Applied in Inner Spacer Cavity Formation of GAA NSFET
Source: Nanomaterials (Basel). 2026 Jan 21;16(2):145. doi: 10.3390/nano16020145 (PMC12844779; doi:10.3390/nano16020145)
Supplement: Supplementary file 1 [file nanomaterials-16-00145-s001.zip]

Archive with 1 entries (1 files):
- nanomaterials-4085332-supplementary.pdf
